# Supplementary material for: Implementation of Family Integrated Care in the Neonatal Intensive Care Unit, University Hospitals Sussex, UK
Source: Children (Basel). 2026 Jan 30;13(2):195. doi: 10.3390/children13020195 (PMC12939991; doi:10.3390/children13020195)
Supplement: Supplementary file 1 [file children-13-00195-s001.zip]

Archive with 1 entries (1 files):
- children-4045252-supplementary.pdf
